# Supplementary material for: Dual‐Layer Transcriptional‐Protein Regulation by HvAP2‐12 Represses HvAP2‐18 Activity to Fine‐Tune Barley Starch Synthesis
Source: Plant Biotechnol J. 2025 Aug 23;23(12):5694–709. doi: 10.1111/pbi.70338 (PMC12665055; doi:10.1111/pbi.70338)
Supplement: Supplementary file 1 — Table S1: pbi70338‐sup‐0001‐TableS1.xlsx. [file PBI-23-5694-s001.xlsx]

## Sheet: Sheet1
Supplement table 1 Primer sequences used in the paper
Name	Sequence (5'→3')	Tm (℃)	Application
qHvAP2-12-F	CGGTATCCAACTACGAGAA	58	HvAP2-12 amplification for qRT-PCR
qHvAP2-12-R	CCTTGTTACGCCTCTGTA	59
qGAPDH-F	GTGAGGCTGGTGCTGATTACG	60	Internal control gene GAPDH amplification for qRT-PCR
qGAPDH-R	TGGTGCAGCTAGCATTTGAGAC	60
qACTIN-F	CCAGGTATCGCTGACCGTAT	60	Internal control gene ACTIN amplification for qRT-PCR
qACTIN-R	GGAAAGTGCTGAGTGAGGCT	60
HvAP2-12-CDS-F	ATGGACATGGACATGAGCTCTGC	62	Amplification of HvAP2-12 coding region
HvAP2-12-CDS-R	CTACTCCATGCCAAACAGATAGTTGTAG	61
163-HvAP2-12-F	gcaaagcttgtcgacggatccATGGACATGGACATGAGCTCTGC	65	HvAP2-12 was constructed into the 163-GFP vector
163-HvAP2-12-R	gcccttgctcaccatggatccCTCCATGCCAAACAGATAGTTGTAG	63
BD-HvAP2-12-F	tcagaggaggacctgcatatgATGGACATGGACATGAGCTCTGC	64	HvAP2-12 was constructed into the pGBKT7 vector
BD-HvAP2-12-R	tcgacggatccccgggaattcCTACTCCATGCCAAACAGATAGTTG	62
HvAP2-12-gRNA1	AGCTGGGTAGCATCGCCGCG		sgRNA Target sites on HvAP2-12
HvAP2-12-gRNA2	CAGCGGACGTCAATCTACCG
HvAP2-12-F1	TGTCACAAAGCCACATCCACTC	60	Amplification for HvAP2-12 gRNA region
HvAP2-12-R1	TGGGGGATCAAGAAGACTACTCACTG	62
1302-HvAP2-12-F	accatggtagatctgactagtATGGACATGGACATGAGCTCTGC	66	HvAP2-12 was constructed into the pCAMBIA1302 vector
1302-HvAP2-12-R	aagttcttctcctttactagtCTCCATGCCAAACAGATAGTTGTAG	64
Hyg-F	GGTTTCCACTATCGGCGAGT	60	Hyg amplification
Hyg-R	CTCTCGGAGGGCGAAGAATC	60
Cas9-F	AGAGAACCTTGCGGACTGTG	58	Cas9 amplification
Cas9-R	TTGTGAAGGTCATGGGACGG	58
HvAP2-12-promoter-F	TCACGGTTTAGAAAGCGTGCATG	62	Amplification for Overexpression HvAP2-12
HvAP2-12-promoter-R	AGGAGAGCCAGTGGTGAGCA	61
qAGP-L-F	GTAATGCTCGGTGCTGAT	60	AGPL amplification for qRT-PCR
qAGP-L-R	TGAATCGAAGTGTTCTCCC	60
qAGP-S1-F	TTGTGGCTATTCGAGGAG	60	AGPS amplification for qRT-PCR
qAGP-S1-R	CATCCGTTTCTCTGTGTG	60
qGBSSI-F	GCATCCACAACATCTCGTA	60	GBSSI amplification for qRT-PCR
qGBSSI-R	TCGTAGCCGTCAATGAAG	60
qSSI-F	CTACTTTGCTATGCTGCTTG	60	SSI amplification for qRT-PCR
qSSI-R	CATGCCAATCGTTCACAAC	60
qSSIIa-F	GCACTACCTGGAACACTT	60	SSIIa amplification for qRT-PCR
qSSIIa-R	GCCGTATGATGTCGTGAA	60
qSSIIIa-F	ATCTATGACAACAGGAATGG	60	SSIIa amplification for qRT-PCR
qSSIIIa-R	CGACGGCAATATGGATAA	60
qSSIVa-F	CAAGGTCCAGTATAATGCTAAG	60	SSIVa amplification for qRT-PCR
qSSIVa-R	GTGGTTGTGAAGGATATGC	60
qSBEI-F	TTGGCGACAAGACTATGG	60	SBEI amplification for qRT-PCR
qSBEI-R	ATTGTAGGTGAAGCAGGC	60
qSBEIIa-F	TTTAGGGATGAGGTGCTG	60	SBEIIa amplification for qRT-PCR
qSBEIIa-R	GTATGAATGCTCCTGGATTG	60
qSBEIIb-F	GAACACCGCCTTCCATCG	60	SBEIIb amplification for qRT-PCR
qSBEIIb-R	CCGAATAGTATCTTCACCTCCAT	60
SK-HvAP2-12-F	aggacagcccaagctgagctcATGGACATGGACATGAGCTCTGC	64	HvAP2-12 was constructed into the pGreenII 62-sk
SK-HvAP2-12-R	agcccgggggatccactagtCTACTCCATGCCAAACAGATAGTTG	66
LUC-HvAGP-L-F	gtcgacggtatcgataagcttCTCCCCTCCCCTCACCACC	63.4	HvAGP-L promoter was constructed into the pGreenII 0800-LUC
LUC-HvAGP-L-R	agaactagtggatcccccgggTAGCAGTCCACCTGCAACTGC	61.2
LUC-HvAGP-S1-F	gtcgacggtatcgataagcttCCTCCTCTCACACGCGGTC	61	HvAGP-s1 promoter was constructed into the pGreenII 0800-LUC
LUC-HvAGP-S1-R	agaactagtggatcccccgggCACCGAGGGATATAAAATGGAAG	60
LUC-HvSS1-F	gtcgacggtatcgataagcttTTTTCTACGTGGTGAAGGAGTCC	60	HvSS1 promoter was constructed into the pGreenII 0800-LUC
LUC-HvSS1-R	agaactagtggatcccccgggGGCTCAGGACACAAAACTGCA	61
LUC-HvSS2a-F	gtcgacggtatcgataagcttATTTACAAATAGTTAATACTTCAAACTTCACTC	60.4	HvSS2a promoter was constructed into the pGreenII 0800-LUC
LUC-HvSS2a-R	agaactagtggatcccccgggGCGGCGGCCGGGATCGGG	77
LUC-HvSS3a-F	gtcgacggtatcgataagctt	60	HvSS3a promoter was constructed into the pGreenII 0800-LUC
LUC-HvSS3a-R	agaactagtggatcccccggg	61
LUC-HvSBE1-F	gtcgacggtatcgataagcttTGCACATTCTCTCTACGGGGA	60	HvSBE1 promoter was constructed into the pGreenII 0800-LUC
LUC-HvSBE1-R	agaactagtggatcccccgggTGGATAGAGACTCGCGACGG	61
LUC-HvSbe2a-F	gtcgacggtatcgataagcttTCATTTACACATATGTACAATACATATTGTAGAG	61	HvSbe2a promoter was constructed into the pGreenII 0800-LUC
LUC-HvSbe2a-R	agaactagtggatcccccgggCTCCCGCGCAGCGAGCGA	71
LUC-HvSbe2b-F	gtcgacggtatcgataagcttAGGAAAAGGCCGTTGGATACTC	62	HvSbe2b promoter was constructed into the pGreenII 0800-LUC
LUC-HvSbe2b-R	gaactagtggatcccccgggCTCGTCGCTGCCGCCGCA	72
LUC-HvWaxy-R	gtcgacggtatcgataagcttGCACTCCACACACAGAGCCG	62	HvWaxy promoter was constructed into the pGreenII 0800-LUC
LUC-HvWaxy-R	agaactagtggatcccccgggGGCGCCGCGCACAGGGTG	73
LUC-HvAP2-18-F	gtcgacggtatcgataagcttAAAGCTACTGTGTAAAAACTAGAAGTTGAA		HvAP2-18 was constructed into the pGreenII 0800-LUC
LUC-HvAP2-18-R	agaactagtggatcccccgggCGCCGGGATCACTTCCCC
AD-HvAP2-12-F	gccatggaggccagtgaattcATGGACATGGACATGAGCTCTGC	65	HvAP2-12 was constructed into the pGADT7
AD-HvAP2-12-R	cagctcgagctcgatggatccCTACTCCATGCCAAACAGATAGTTG	62
BD-HvAP2-18-F	atggccatggaggccgaattcATGGAGCTGGATCTGAACGTGG	63	HvAP2-18 was constructed into the pGADT7
BD-HvAP2-18-R	ccgctgcaggtcgacggatccTCAGCGGGGGTGGTGGTG	67
nLUC-HvAP2-18-F	gagaacacgggggacgagctcATGGAGCTGGATCTGAACGTGG	63	HvAP2-18 was constructed into the nLUC
nLUC-HvAP2-18-R	tggatcccgggtaccgagctcGCGGGGGTGGTGGTGGTG	66
cLUC-HvAP2-12-F	gcggtacccgggatccATGGACATGGACATGAGCTCTGC	64	HvAP2-12 was constructed into the cLUC
cLUC-HvAP2-12-F	tccatttgttggatccCTACTCCATGCCAAACAGATAGTTG	62
GFP-C-HvAP2-18-F	gagctcaagcttcgaattcATGGAGCTGGATCTGAACGTGG	64	HvAP2-18 was constructed into the GFP-C
GFP-C-HvAP2-18-F	cgcggtaccgtcgactgcaTCAGCGGGGGTGGTGGTG	68
GFP-N-HvAP2-12-F	tcgagctcaagcttcgaattcATGGACATGGACATGAGCTCTGC	63	HvAP2-12 was constructed into the GFP-N
GFP-N-HvAP2-12-F	gatccctcgactgcagaattcCTCCATGCCAAACAGATAGTTGTAG	66
163-HvAP2-18-F	gcaaagcttgtcgacggatccATGGAGCTGGATCTGAACGTGG	65	HvAP2-12 was constructed into the 163-GFP
163-HvAP2-18-R	gcccttgctcaccatggatccGCGGGGGTGGTGGTGGTG	66
1302-HvAP2-18-F	accatggtagatctgactagtATGGAGCTGGATCTGAACGTGG	69	HvAP2-18 was constructed into the pCAMBC1302
1302-HvAP2-18-R	aagttcttctcctttactagtGCGGGGGTGGTGGTGGTG	67
cLUC-HvAP2-18-F	gcggtacccgggatccATGGAGCTGGATCTGAACGTGG	63	HvAP2-18 was constructed into the cLUC
cLUC-HvAP2-18-F	tccatttgttggatccTCAGCGGGGGTGGTGGTG	66
GFP-N-HvAP2-18-F	tcgagctcaagcttcgaattcATGGAGCTGGATCTGAACGTGG	64	HvAP2-18 was constructed into the GFP-N
GFP-N-HvAP2-18-F	gatccctcgactgcagaattcGCGGGGGTGGTGGTGGTG	68
AD-HvAP2-18-F	gccatggaggccagtgaattcATGGAGCTGGATCTGAACGTGG	63	HvAP2-12 was constructed into the pGADT7
AD-HvAP2-18-R	cagctcgagctcgatggatccTCAGCGGGGGTGGTGGTG	64
AD-HvAP2-18-C-F	gccatggaggccagtgaattcCGGAGCTGCTCAATGAAGCT	66	HvAP2-18 was constructed into the pGBKT7
AD-HvAP2-18-C-R	cagctcgagctcgatggatccTCAGCGGGGGTGGTGGTG	65
AD-HvAP2-18-N-F	gccatggaggccagtgaattcATGGAGCTGGATCTGAACGTGG	65	HvAP2-18 was constructed into the pGADT7
AD-HvAP2-18-N-R	cagctcgagctcgatggatccCTCTTCTTGGCGGCCGGC	66
AD-HvAP2-18-domain-F	gtaccagattacgctcatatgCAGTACCGCGGCGTCACC	64	HvAP2-18 promoter was constructed into the pGADT7
AD-HvAP2-18-domain-R	atgcccacccgggtggaattcATCATAGGTGCTCGGCTCGA	62
qHvAP2-18-F	GACGCCGACATAAACTTC	60	HvAP2-18 amplification for qRT-PCR
qHvAP2-18-R	ACTTCTTGCCGAGGAA	60
HvAP2-18-gRNA1	GGCAGAGCACCGGCTTCTCG NGG		sgRNA Target sites on HvAP2-128
HvAP2-18-gRNA2	GCACGAACTCCTCCTTGGAC NGG
HvAP2-18-gRNA-F	TTCCACCGTGCCAAATTGACCT	59	Amplification for HvAP2-18 gRNA region
HvAP2-18-gRNA-R	ATGTCGTTTGAGGAACTCCCTATCCA	58
SK-HvAP2-18-F	aggacagcccaagctgagctcATGGAGCTGGATCTGAACGTGG	63	HvAP2-18 was constructed into the pGreenII 62-SK
SK-HvAP2-18-R	cagcccgggggatccactagtTCAGCGGGGGTGGTGGTG	65
LUC-HvAGP-S1-pro-1-F	gtcgacggtatcgataagcttGATTGAACGTGTGAACGCTATCA	66	HvAGP-S1-promoter-1 was constructed into the pGreenII 0800-LUC
LUC-HvAGP-S1-pro-1-R	agaactagtggatcccccgggTGAGGTGGATGACGAGCTCG	65
LUC-HvAGP-S1-pro-2-F	gtcgacggtatcgataagcttACAATTTTAATTTATGGTTCACGTCAA	64	HvAGP-S1-promoter-2 was constructed into the pGreenII 0800-LUC
LUC-HvAGP-S1-pro-2-R	agaactagtggatcccccgggGGGGAGACCATCGACCGA	67
LUC-HvAGP-S1-pro-3-F	gtcgacggtatcgataagcttGCATGCAGATCTCAATCCCC	62	HvAGP-S1-promoter-3 was constructed into the pGreenII 0800-LUC
LUC-HvAGP-S1-pro-3-R	agaactagtggatcccccgggCATGGTGAATTACTTAAATTTGTCATGT	68
LUC-HvSBE1-pro-1-F	gtcgacggtatcgataagcttTGCACATTCTCTCTACGGGGA	60	HvSBE1-promoter-1 was constructed into the pGreenII 0800-LUC
LUC-HvSBE1-pro-1-R	agaactagtggatcccccgggGCATCTGTCGCCGCTACCA	63
LUC-HvSBE1-pro-2-F	gtcgacggtatcgataagcttGGCTGGCTCTGCCCTGTG	62	HvSBE1-promoter-2 was constructed into the pGreenII 0800-LUC
LUC-HvSBE1-pro-2-R	agaactagtggatcccccgggCCTAAATGGAAGTCTTTCTAGAGATTCA	61
LUC-HvSBE1-pro-3-F	gtcgacggtatcgataagcttAACAAAGGGAATAATCATTGTGCA	60	HvSBE1-promoter-3 was constructed into the pGreenII 0800-LUC
LUC-HvSBE1-pro-3-R	agaactagtggatcccccgggTGGATAGAGACTCGCGACGG	61
pABAi-HvAGPS1-F	gaaaagcttgaattcgagctcATGTCTAATGCACATGGATGAAGAC	62	HvAGP-S1-promoter-2 was constructed into the pABAi
pABAi-HvAGPS1-R	agatccccgggtaccgagctcCCCTTGAAAGTTTTGATAATTCATGA	61
pABAi-HvSBE1-F	gaaaagcttgaattcgagctcCATTTTGGCGTTGATGAGAAGTAT	63	HvSBE1-promoter-2 was constructed into the pABAi
pABAi-HvSBE1-R	agatccccgggtaccgagctcCGAGGAAGAAAGCGAGCCA	62
